# Supplementary material for: The Transcription Factor C/EBPβ Promotes HFL-1 Cell Migration, Proliferation, and Inflammation by Activating lncRNA HAS2-AS1 in Hypoxia
Source: Front Cell Dev Biol. 2021 Mar 12;9:651913. doi: 10.3389/fcell.2021.651913 (PMC7994614; doi:10.3389/fcell.2021.651913)
Supplement: Supplementary file 1 [file Table_1.XLSX]

## Sheet: Sheet1
gene name	sequences
HAS2-AS1 forward	GGATCCTGGCCCGATCTTTCTGC
HAS2-AS1 reverse	GCTAGCCTTAAGTTGGAGGAGGCAGAAG
β-actin forward	CATGCCATCCTGCGTCTGGA
β-actin reverse	CCGTGGCCATCTCTTGCTCG
HAS2 forward	TCGCAACACGTAACGCAAT
HAS2 reverse	ACTTCTCTTTTTCCACCCCATTT
C/EBPb forward	ACTTTGGCACTGGGGCACTT
C/EBPb reverse	GGGGCAGAGGGAGAAGCAGA
